# Supplementary material for: Ponatinib modulates the metabolic profile of obese mice by inhibiting adipose tissue macrophage inflammation
Source: Front Pharmacol. 2022 Nov 15;13:1040999. doi: 10.3389/fphar.2022.1040999 (PMC9705588; doi:10.3389/fphar.2022.1040999)
Supplement: Supplementary file 2 [file DataSheet1.XLSX]

## Sheet: Sheet1
Supplementary table1: Sequences of primers
Primer Description		Primer Sequence
musFyn	Foward	AATCGTGGCAAAAGAGCTTGG
	Reverse	TCCCAGTGTGAGAGGAGGAG
musHck	Foward	GTGAAGTCCAGGTTCCTCCG
	Reverse	GGTATCCTCAGAGCCCTCCA
musCsf1r	Foward	GGTTGTAGAGCCGGGTGAAA
	Reverse	AAGAGTGGGCCGGATCTTTG
musAbl1	Foward	TGTGGAACACGAAGCCCTG
	Reverse	GGCCATTTTTCGTTTGGGCT
musFgfr1	Foward	CAGATGCACTCCCATCCTCG
	Reverse	AGGGAGCTACAGGGTTTGGT
musFgfr4	Foward	GGAGGAGCCAGGAAGGTG
	Reverse	CAGCCACATTTCCTTCCAGC
musLyn	Foward	CTTCCACCACGAGCGAGAAA
	Reverse	AGGAACTGGCCTTTGCTGTT
musFgr	Foward	CCCTCCCCAGAGTAGGTAGT
	Reverse	CATTCCAGATGCCCCCACA
musResistin	Foward	CTCCTGCCCAGAAGGCAC
	Reverse	GACCGGAGGACATCAGACATC
musIL1b	Foward	GCCACCTTTTGACAGTGATGAG
	Reverse	TGATACTGCCTGCCTGAAGC
musIL18	Foward	AACACTGGCTGTTCCCACAA
	Reverse	GGTCCAGCTGTGCCAGTC
musIL6	Foward	TACCACTTCACAAGTCGGAGGC
	Reverse	CTGCAAGTGCATCATCGTTGTTC
musTnfa	Foward	AGGCACTCCCCCAAAAGATG
	Reverse	CCACTTGGTGGTTTGTGAGTG
musAdipoq	Foward	CCCAGTCATGCCGAAGATGA
	Reverse	AGGACCAAGAAGACCTGCATC
musIL10	Foward	AAGGGTTACTTGGGTTGCCA
	Reverse	ACACCTTGGTCTTGGAGCTTATT
musIL-1RA	Foward	GCCTGAAATGGCAGTCGCTA
	Reverse	GGTTAGTATCCCAGATTCTGAAGGC
musGAPDH	Foward	GAAGGGCTCATGACCACAGT
	Reverse	GGATGCAGGGATGATGTTCT
musActb	Forward	CATTGCTGACAGGATGCAGAAGG
	Reverse	TGCTGGAAGGTGGACAGTGAGG
