# Supplementary material for: Ponatinib modulates the metabolic profile of obese mice by inhibiting adipose tissue macrophage inflammation
Source: Front Pharmacol. 2022 Nov 15;13:1040999. doi: 10.3389/fphar.2022.1040999 (PMC9705588; doi:10.3389/fphar.2022.1040999)
Supplement: Supplementary file 3 [file DataSheet2.XLSX]

## Sheet: Sheet2
Supplementary table 2
	Target of ponatinib								House keeping control
	Abl	Fgfr1	Fgfr4	Fgr	Csfr1	Fyn	Hck	Lyn	Actb
Sample	qPCR cycle threshold (Ct) value in a total of 35 thermal cycles
Macrophage 1	27.8433	31.73	32.7933	26.68	25.1367	35	23.5533	26.9667	14.7933
Liver 1	35	35	33.0033	35	35	35	35	35	15.6533
Adipose 1	35	32.2133	33.1933	35	35	35	35	35	16.3867
skeletal muscle 1	35	35	33.35	35	35	35	35	35	14.4833
Macrophage 2	28.9967	32.6567	33.37	27.8233	26.2867	35	24.2267	28.0833	15.5467
Liver 2	35	35	33.8	35	35	35	35	35	14.3333
Adipose 2	35	31.3433	33.2533	35	35	35	35	35	15.0767
skeletal muscle 2	35	35	33.2467	35	35	35	35	35	14.3267
Macrophage 3	26.46	32.05	33.0667	25.2033	24.1267	34.8633	23.0067	26.4833	14.03
Liver 3	35	35	33.2333	35	35	35	35	35	14.2833
Adipose 3	35	31.9267	33.33	35	35	35	35	35	14.9433
skeletal muscle 3	35	35	33.8467	35	35	35	35	35	14.6233
Macrophage 4	27.4467	33.0467	33.1833	24.9967	24.5267	35	23.3967	27.77	15.31
Liver 4	35	35	33.3567	35	35	35	35	35	16.4567
Adipose 4	35	32.2767	33.5567	35	35	35	35	35	17.0167
skeletal muscle 4	35	35	33.5967	35	35	35	35	35	14.6667
Macrophage 5	27.25	32.4967	34.0233	24.32	24.4133	35	23.0467	27.84	14.97
Liver 5	35	35	33.1933	35	35	35	35	35	14.5333
Adipose 5	35	31.94	32.7567	35	35	35	35	35	14.9933
skeletal muscle 5	35	35	33.74	35	35	35	35	35	14.9433
Macrophage 6	27.22	31.1667	33.8167	24.16	23.9	35	22.8433	27.3667	14.66
Liver 6	35	35	33.67	35	35	35	35	35	14.74
Adipose 6	35	31.9767	34.0967	35	35	35	35	35	14.9
skeletal muscle 6	35	35	34.3233	35	35	35	35	35	15.1
